# Supplementary material for: Detection of Root Physiological Parameters and Potassium and Calcium Currents in the Rhizoplane of the Apple Rootstock Superior Line 12-2 With Improved Apple Replant Disease Resistance
Source: Front Plant Sci. 2021 Dec 17;12:734430. doi: 10.3389/fpls.2021.734430 (PMC8718911; doi:10.3389/fpls.2021.734430)
Supplement: Supplementary file 1 [file Data_Sheet_1.ZIP]

Archive with 6 entries (4 files):
- data sheet 1/Supplmentary Material/
- data sheet 1/Supplmentary Material/Figure S1.tif
- data sheet 1/Supplmentary Material/Figure S2.tif
- data sheet 1/Supplmentary Material/Figure S3.tif
- data sheet 1/Supplmentary Material/Supplementary Material .doc
- data sheet 1/
