# Supplementary material for: Detection of Root Physiological Parameters and Potassium and Calcium Currents in the Rhizoplane of the Apple Rootstock Superior Line 12-2 With Improved Apple Replant Disease Resistance
Source: Front Plant Sci. 2021 Dec 17;12:734430. doi: 10.3389/fpls.2021.734430 (PMC8718911; doi:10.3389/fpls.2021.734430)
Supplement: Supplementary file 2 [file Data_Sheet_2.ZIP]

Archive with 7 entries (5 files):
- data sheet 2/Supplmentary Material/
- data sheet 2/Supplmentary Material/Figure S4.tif
- data sheet 2/Supplmentary Material/Figure S5.tif
- data sheet 2/Supplmentary Material/Figure S6.tif
- data sheet 2/Supplmentary Material/Supplementary Material .doc
- data sheet 2/Supplmentary Material/~$pplementary Material .doc
- data sheet 2/
